# Supplementary material for: Bone-tissue decomposition of a single X-ray image via solving a Laplace equation
Source: PeerJ. 2025 Sep 11;13:e20016. doi: 10.7717/peerj.20016 (PMC12433621; doi:10.7717/peerj.20016)
Supplement: Supplemental Information 1 — The matlab code shows the results from a simple example. [file peerj-13-20016-s001.zip]

Archive with 6 entries (5 files):
- demo/convPy.m
- demo/demo.m
- demo/evalf.m
- demo/input.png
- demo/mask.png
- demo/
