# Supplementary material for: Bone-tissue decomposition of a single X-ray image via solving a Laplace equation
Source: PeerJ. 2025 Sep 11;13:e20016. doi: 10.7717/peerj.20016 (PMC12433621; doi:10.7717/peerj.20016)
Supplement: Supplemental Information 1 — The matlab code shows the results from a simple example. [file peerj-13-20016-s001.zip › demo/convPy.m]

% This script demonstrates how an effect similar to that of
% Seamless Image Cloning by [Perez et al. 2002] can be implemented
% as an instance of Shepard's method (using ratio of convolutions
% formulation). This ratio in turn can be efficiently approximated
% using Convolution Pyramids by [Farbman et al. 2011]
%   For more details: 
%   http://www.cs.huji.ac.il/labs/cglab/projects/convpyr

function res_fc=convPy(src,mask)

%% Load files
trg = double(src)/255;
src = zeros(size(src));
mask = logical(mask);

%% Seamless Cloning - Poisson 
% or equivalently Laplace eq. with trg-src providing Dirichlet
% boundary conditions.

% Characteristic function: 1 on the boundary, 0 otherwise
h = fspecial('laplacian', 0);
chi = imfilter(double(mask),h);
chi(chi<0) = 0;
chi(chi>0) = 1;

% Error
erf = trg - src;

%% Seamless Cloning - Convolution Pyramid

% Filter set: h1, h2 and g
%%%%%%%%%%%%%%%%%%%%%%%%%%%%%%%%
w = [0.1507 0.6836 1.0334 0.0270 0.0312 0.7753];
%%%%%%%%%%%%%%%%%%%%%%%%%%%%%%%%

h1 = w(1:3);
h1 = [h1 h1(end-1:-1:1)];
h1 = h1' * h1;

h2 = h1*w(4);

g = w(5:end);
g = [g g(end-1:-1:1)];
g = g' * g;


sr = src;
tr = trg;   

a = erf;
a(~chi) =  0;
tic
    % Convolution Pyramid 
    %%%%%%%%%%%%%%%%%%%%%%%%%%%%%%%%
    Ierf = evalf( a, h1, h2, g );
    Ichi = evalf( chi, h1, h2, g );
    temp = Ierf./Ichi + sr;    
    %%%%%%%%%%%%%%%%%%%%%%%%%%%%%%%%
toc    
    
    tr(mask) = temp(mask);
    res = tr;

res_fc = res;
