# Supplementary material for: Bone-tissue decomposition of a single X-ray image via solving a Laplace equation
Source: PeerJ. 2025 Sep 11;13:e20016. doi: 10.7717/peerj.20016 (PMC12433621; doi:10.7717/peerj.20016)
Supplement: Supplemental Information 1 — The matlab code shows the results from a simple example. [file peerj-13-20016-s001.zip › demo/demo.m]

close all
%read the input and mask
im = imread('input.png');
mask=imread('mask.png');
mask=rgb2gray(mask);
se = strel('disk',3);
m2=imdilate(mask,se);

%show the input with the mask
mask_bone_show=imdilate(mask,strel('disk',5));
show_img = repmat(im,[1,1,3]);
for i=1:size(im,1)
    for j=1:size(im,2)
        if mask_bone_show(i,j)
            show_img(i,j,1)=show_img(i,j,1)+50;
        end
    end
end
figure,imshow(show_img),title('input image and the mask (red)')

%solve the Poisson equation
scatter = convPy(im,m2);

%the bone and tissue images
result = (double(im)-double(scatter)*255)./(1-double(scatter));
scale = 255/max(result(:));
bone = result*scale;
figure,imshow([im(1:end-20,:),scatter(1:end-20,:)*255,bone(1:end-20,:)]),daspect([1,1,1])
title('original input (left), our soft tissue image (middle), our bone image (right)')

%show one line profile
line=250;
figure,plot(im(line,:),'linewidth',4),hold on
plot(result(line,:)*scale,'linewidth',2),hold on
ylim([0,255])
title('one line profile for the input (blue) and our bone image (red)')
legend('original input','our bone')
